# Supplementary material for: The Climate Change Worry Scale (CCWS) and Its Links with Demographics and Mental Health Outcomes in a Polish Sample
Source: Healthcare (Basel). 2024 May 31;12(11):1128. doi: 10.3390/healthcare12111128 (PMC11171471; doi:10.3390/healthcare12111128)
Supplement: Supplementary file 1 [file healthcare-12-01128-s001.zip]

Archive with 1 entries (1 files):
- healthcare-2995152-supplementary.pdf
